# Supplementary material for: Cyclometalated Iridium(III) Complex–Cationic Peptide Hybrids Trigger Paraptosis in Cancer Cells via an Intracellular Ca2+ Overload from the Endoplasmic Reticulum and a Decrease in Mitochondrial Membrane Potential
Source: Molecules. 2021 Nov 21;26(22):7028. doi: 10.3390/molecules26227028 (PMC8623854; doi:10.3390/molecules26227028)
Supplement: Supplementary file 1 [file molecules-26-07028-s001.zip]

Archive with 1 entries (1 files):
- molecules-1310913-supplementary.pdf
